# Supplementary material for: Identification of illness representational patterns and examining differences of self-care behavior in the patterns in chronic kidney disease
Source: PLoS One. 2023 Mar 31;18(3):e0283701. doi: 10.1371/journal.pone.0283701 (PMC10065431; doi:10.1371/journal.pone.0283701)
Supplement: S1 Dataset — (XLSX) [file pone.0283701.s002.xlsx]

## Sheet: Dateset 
number	sex	age	BMI	eGFR	Hypertension	Hyperlipidemia	Hyperuricemia	Diabetes	Heartdisease	CKD_durration	educating_patient	educator_doctor	educator_nurse	educator_nutritionist	self_rated_health_status	living_status	employment_status	ckdsc_diet01	ckdsc_diet02	ckdsc_diet03	ckdsc_diet04	ckdsc_exersise01	ckdsc_exersise02	ckdsc_exersise03	ckdsc‎_smoking_cessation01	ckdsc_smoking_cessation02	ckdsc_sm_blood_pressure01	ckdsc_sm_blood_pressure02	ckdsc_medication_control01	ckdsc_medication_control02	ckdsc_medication_control03	ckdsc_medication_control04	identity_1_1	identity_1_2	identity_2_1	identity_2_2	identity_3_1	identity_3_2	identity_4_1	identity_4_2	identity_5_1	identity_5‎_2	identity_6_1	identity_6_2	identity_7_1	identity_7_2	identity_8_1	identity_8_2	identity_9_1
1	male	78	21.3	43.9	yes	no	yes	yes	no	1～5	yes	yes	no	no	little poor	Living with families	Unemployed	4	2	3	1	4	4	4	5	5	5	3	5	5	5	5	2	0	1	0	1	0	2	0	1	0	2	0	2	0	2	0	1
2	male	78	20.9	50.1	no	no	yes	no	no	1～5	yes	yes	no	no	very healthy	Living with families	Enployed	1	1	1	1	5	5	3	5	5	5	1	5	5	5	5	2	0	2	0	2	0	2	0	2	0	2	0	2	0	2	0	2
3	male	48	27.3	31.8	yes	no	no	no	no	1～5	yes	yes	no	yes	very healthy	Living with families	Enployed	2	1	1	1	3	3	3	1	1	5	1	5	5	4	5	2	0	2	0	2	0	2	0	2	0	2	0	2	0	2	0	2
4	male	83	18.9	16	no	no	no	yes	yes	less than 1 year	yes	yes	no	no	poor	Living with families	Unemployed	5	3	3	4	4	4	4	5	5	5	1	5	5	5	5	2	0	2	0	2	0	1	1	1	1	1	1	2	0	2	0	2
5	male	71	29.4	5.7	no	no	no	yes	no	20 or more	yes	yes	no	yes	little poor	Living with families	Unemployed	3	2	3	3	3	3	3	1	1	2	2	5	5	4	5	2	0	1	0	2	0	1	0	2	0	1	1	2	0	2	0	1
6	male	84	24.2	47.1	yes	yes	yes	yes	yes	10～15	yes	yes	no	no	healthy	Living with families	Unemployed	4	4	4	4	4	4	4	5	5	5	3	4	5	4	5	1	0	2	0	2	0	2	0	1	0	1	0	2	0	2	0	2
7	male	62	25.7	58.7	yes	yes	yes	no	no	1～5	yes	yes	no	no	little poor	Living with families	Enployed	1	1	3	2	1	2	2	5	5	5	1	5	5	5	5	2	0	2	0	2	0	2	0	2	0	2	0	2	0	2	0	2
8	male	60	25.2	48.2	yes	no	yes	no	yes	1～5	yes	yes	yes	yes	healthy	Living with families	Enployed	3	3	3	3	3	3	3	5	5	3	4	5	5	5	5	1	1	2	0	2	0	2	0	2	0	1	1	2	0	2	0	2
9	female	61	24.9	59.5	no	no	no	yes	no	1～5	no	no	no	no	healthy	Living with families	Other	1	1	2	1	1	1	1	5	5	3	3	5	5	5	4	2	0	2	0	2	0	1	0	2	0	1	0	1	0	2	0	2
10	male	77	27.44	55.2	yes	yes	no	no	no	1～5	no	no	no	no	little poor	Living with families	Unemployed	5	4	4	4	4	4	3	5	5	5	4	5	5	5	5	2	0	1	0	2	0	2	0	2	0	2	0	2	0	2	0	1
11	male	65	19.8	56.7	yes	yes	yes	yes	yes	10～15	yes	yes	no	no	healthy	Living alone	Unemployed	4	3	4	4	2	2	3	5	5	5	5	5	5	5	5	2	0	2	0	2	0	2	0	1	0	1	0	1	0	2	0	2
12	female	65	28.8	23.8	no	no	no	no	yes	1～5	yes	yes	yes	yes	healthy	Living with families	Other	3	1	2	3	2	3	3	5	1	2	3	4	5	5	5	2	0	2	0	2	0	1	1	2	0	1	0	2	0	2	0	1
13	male	70	17.8	48.7	no	no	no	no	no	5～10	yes	yes	no	yes	healthy	Living with families	Retired	2	4	5	5	4	5	5	5	5	3	3	5	5	5	5	2	0	2	0	2	0	1	0	2	0	1	0	2	0	1	0	2
14	female	50	28.8	37.5	no	no	no	no	no	less than 1 year	yes	no	no	yes	little poor	Living with families	Enployed	2	2	2	1	1	1	1	5	5	4	5	5	5	5	5	1	1	1	1	1	1	1	1	1	1	2	1	1	1	1	1	1
15	female	67	26	28.8	no	no	no	no	no	5～10	yes	yes	yes	yes	healthy	Living with families	Other	5	5	5	4	1	2	2	5	5	4	4	5	5	5	5	2	0	2	0	2	0	2	0	2	0	1	0	1	0	2	0	2
16	female	41	17.9	24.8	no	yes	no	no	no	5～10	yes	no	no	yes	healthy	Living with families	Enployed	1	1	1	1	3	3	3	5	5	1	1	5	5	5	5	2	0	2	0	1	1	2	0	1	1	1	1	1	1	2	0	2
17	male	72	23.2	33.1	yes	yes	yes	yes	no	20 or more	yes	yes	no	yes	healthy	Living with families	Unemployed	4	4	2	1	1	2	2	2	2	5	5	4	5	5	5	2	0	1	0	1	0	1	0	2	0	1	1	2	0	2	0	2
18	female	68	28.8	13.5	yes	yes	no	yes	no	5～10	yes	yes	no	yes	healthy	Living with families	Enployed	4	4	4	5	3	3	4	5	5	5	5	5	5	5	5	2	0	2	0	2	0	2	0	1	1	2	0	2	0	2	0	2
19	male	36	25.5	55.8	yes	no	no	no	no	5～10	yes	yes	no	no	healthy	Living with families	Enployed	1	1	1	1	2	2	2	2	2	3	1	3	4	4	5	1	1	2	0	2	0	2	0	2	0	2	0	2	0	2	0	1
20	male	45	27.5	10.9	yes	yes	yes	yes	no	1～5	yes	yes	yes	yes	healthy	Living with families	Enployed	3	3	4	3	5	5	5	5	5	4	4	5	5	5	5	1	0	1	0	1	0	1	0	1	0	1	0	1	0	2	0	2
21	male	73	22.4	13.7	yes	yes	yes	no	no	1～5	yes	yes	no	yes	healthy	Living with families	Enployed	4	4	4	4	4	4	5	5	5	4	3	5	5	5	5	2	0	2	0	2	0	2	0	2	0	2	0	2	0	2	0	2
22	female	71	24.3	27.1	yes	no	yes	no	no	20 or more	yes	yes	no	no	healthy	Living with families	Enployed	3	2	2	4	1	1	2	5	5	5	3	5	5	4	5	2	0	2	0	2	0	2	0	1	0	1	0	2	0	2	0	2
23	male	76	22	59.2	yes	no	no	no	yes	1～5	yes	yes	no	no	very healthy	Living with families	Unemployed	4	4	4	4	4	4	4	1	1	4	2	5	5	5	5	2	0	2	0	2	0	2	0	1	0	1	0	2	0	2	0	2
24	male	74	26.81	15.7	yes	no	yes	yes	no	1～5	yes	no	no	yes	very healthy	Living with families	Enployed	1	1	1	1	2	2	2	1	1	1	1	5	5	5	5	2	0	2	0	2	0	2	0	2	0	2	0	2	0	2	0	2
25	male	61	18.3	23.2	yes	yes	no	no	no	1～5	yes	yes	no	yes	very healthy	Living with families	Enployed	5	5	5	4	3	5	5	5	5	5	4	3	5	5	5	1	1	2	0	2	0	1	1	1	1	1	1	1	1	1	0	2
26	male	48	27.7	50.5	no	no	yes	no	no	less than 1 year	yes	yes	no	no	healthy	Living with families	Enployed	3	3	3	3	3	3	3	1	1	3	2	3	5	5	5	1	1	2	0	2	0	2	0	1	0	1	1	2	0	1	0	2
27	male	71	18.1	41.1	no	no	yes	yes	no	less than 1 year	yes	yes	no	yes	little poor	Living with families	Enployed	3	3	3	3	2	2	3	5	5	5	2	5	5	4	5	2	0	2	0	2	0	1	1	1	1	1	1	2	0	2	0	2
28	male	77	24.3	19	yes	yes	yes	yes	no	5～10	yes	yes	yes	no	little poor	Living with families	Unemployed	2	3	2	2	3	2	2	5	5	4	3	4	5	4	5	2	0	1	0	2	0	1	0	2	0	1	0	2	0	2	0	2
29	male	48	24.7	29.1	yes	no	no	yes	no	1～5	yes	yes	no	no	little poor	Living with families	Enployed	3	2	4	2	1	1	1	5	1	4	1	3	4	4	5	2	0	2	0	2	0	2	0	2	0	2	0	2	0	2	0	2
30	female	76	18.8	20.9	no	no	no	no	no	less than 1 year	no	no	no	no	extremely healthy	Living with families	Unemployed	5	5	5	5	5	1	5	5	5	5	1	5	5	5	5	1	0	2	0	1	0	2	0	1	1	1	1	1	1	2	0	2
31	male	62	23.1	48.6	yes	no	no	no	yes	1～5	yes	no	no	no	healthy	Living alone	Unemployed	2	1	2	2	1	1	2	1	1	4	2	3	5	4	5	2	0	2	0	2	0	2	0	2	0	2	0	2	0	2	0	2
32	female	78	18.6	17.5	no	no	yes	no	no	20 or more	yes	yes	no	yes	little poor	Living with families	Unemployed	5	4	4	3	3	3	4	5	5	4	2	5	5	5	5	2	0	2	0	2	0	1	1	1	1	1	1	1	0	1	0	1
33	male	78	25.1	9.2	yes	no	no	yes	yes	1～5	yes	yes	no	no	little poor	Living with families	Unemployed	4	4	5	4	3	3	3	5	5	5	5	5	3	5	5	2	0	2	0	2	0	1	0	1	1	1	1	1	1	1	1	2
34	male	70	23.6	7.6	yes	yes	yes	no	no	1～5	yes	yes	no	yes	healthy	Living alone	Enployed	5	5	5	5	1	1	3	5	5	5	1	5	5	5	5	2	0	2	0	2	0	2	0	2	0	2	0	2	1	2	0	2
35	female	67	27.2	17.3	yes	no	yes	no	no	1～5	yes	no	no	yes	healthy	Living with families	Enployed	4	3	3	3	2	2	3	5	5	5	3	3	5	4	5	2	0	2	0	2	0	2	0	2	0	1	1	2	0	2	0	2
36	male	71	28.5	37.4	no	yes	yes	yes	yes	5～10	yes	yes	yes	yes	very healthy	Living with families	Unemployed	4	4	4	3	4	3	4	5	5	3	3	4	5	3	5	1	1	1	1	1	1	1	1	1	1	1	1	1	1	1	1	1
37	female	78	23.5	38.9	yes	yes	no	yes	no	1～5	yes	yes	yes	yes	healthy	Living with families	Retired	5	5	5	5	5	5	5	5	5	5	1	5	5	5	5	2	0	2	0	2	0	1	0	1	0	2	0	2	0	2	0	2
38	male	71	22.3	43.9	yes	no	yes	yes	no	1～5	yes	no	yes	no	very healthy	Living with families	Unemployed	1	1	3	1	4	4	3	5	5	3	3	5	5	5	5	2	0	2	0	2	0	2	0	1	0	2	0	2	0	2	0	2
39	male	77	20.8	5.8	yes	yes	yes	yes	yes	10～15	yes	yes	no	no	healthy	Living with families	Unemployed	5	5	5	5	5	5	5	5	5	5	1	5	5	5	5	2	0	2	0	2	0	2	0	2	0	2	0	2	0	2	0	2
40	male	83	17.9	26.4	yes	yes	yes	no	no	1～5	yes	yes	no	no	little poor	Living with families	Retired	4	5	3	3	3	4	5	5	5	5	3	3	4	4	5	2	0	2	0	2	0	2	0	1	0	1	0	1	0	1	0	2
41	male	33	19.6	41.7	yes	no	no	no	no	20 or more	yes	yes	no	yes	healthy	Living alone	Enployed	2	2	4	1	1	2	2	5	5	2	1	5	5	2	5	1	1	2	0	2	0	2	0	2	0	2	0	2	0	2	0	2
42	male	77	22.7	46.5	yes	yes	yes	no	no	1～5	yes	yes	no	no	healthy	Living with families	Unemployed	4	1	1	4	5	4	4	5	5	5	3	5	5	5	4	2	0	1	0	2	0	2	0	2	0	2	0	1	0	1	0	2
43	female	73	23.3	33.1	yes	yes	no	no	no	1～5	yes	yes	no	no	healthy	Living with families	Enployed	5	4	5	4	4	3	4	5	5	4	2	3	5	3	5	2	0	2	0	2	0	2	0	2	0	2	0	2	0	2	0	2
44	male	43	19.4	25.4	yes	no	no	no	yes	1～5	yes	yes	no	yes	healthy	Living with families	Enployed	5	5	4	4	4	4	4	5	5	5	5	5	5	5	5	1	0	1	0	1	0	2	0	1	1	1	1	2	0	2	0	2
45	male	61	23.2	12.5	yes	yes	yes	no	no	20 or more	yes	yes	yes	yes	little poor	Living with families		5	4	5	5	2	5	4	5	5	3	2	5	5	5	5	1	1	1	0	1	0	2	0	2	0	1	1	2	0	2	0	2
46	male	84	19	27.7	yes	yes	yes	yes	yes	5～10	no	no	no	no	little poor	Living with families	Unemployed	1	1	1	1	2	1	2	5	5	4	1	5	5	5	5	2	0	2	0	2	0	2	0	1	0	2	0	1	0	2	0	2
47	male	71	22.7	35.1	yes	no	no	yes	no	1～5	no	no	no	no	healthy	Living with families	Enployed	1	1	1	1	1	1	1	1	1	3	1	5	5	5	5	2	0	2	0	2	0	2	0	2	0	2	0	2	0	2	0	2
48	male	84	23.8	25.8	yes	no	no	no	no	5～10	yes	yes	no	no	very healthy	Living with families	Enployed	2	1	1	1	1	3	3	5	5	5	1	5	5	5	5	2	0	2	0	2	0	2	0	2	0	2	0	2	0	2	0	2
49	female	65	17.1	33	yes	no	no	yes	no	20 or more	yes	yes	yes	yes	little poor	Living with families		4	3	3	4	2	2	4	1	1	4	4	5	4	4	5	1	1	1	0	1	0	2	0	1	1	1	0	2	0	2	0	2
50	female	77	23.2	49.9	no	no	no	yes	no	5～10	yes	yes	yes	yes	healthy	Living with families	Unemployed	4	4	4	3	2	4	4	5	5	3	1	5	5	5	5	2	0	2	0	2	0	2	0	2	0	1	1	1	1	2	0	2
51	female	40	19.8	31.5	no	no	no	no	no	10～15	yes	yes	no	no	healthy	Living with families	Other	4	4	5	4	1	1	1	5	5	1	1	5	5	5	5	2	0	2	0	2	0	2	0	2	0	2	0	2	0	2	0	2
52	female	61	24	38.2	yes	yes	yes	no	no	15～20	yes	yes	no	no	very healthy	Living with families	Other	1	1	2	3	1	2	2	5	5	5	5	5	5	5	5	2	0	2	0	2	0	2	0	2	0	2	0	2	0	2	0	2
53	male	91	23	26	yes	no	yes	no	no	5～10	yes	yes	yes	yes	healthy	Living with families	Retired	3	3	4	3	2	2	2	5	5	4	2	5	5	5	5	2	0	2	0	2	0	2	0	1	0	2	0	2	0	2	0	2
54	male	88	26.5	15.7	no	yes	no	yes	no	20 or more	yes	yes	no	no	healthy	Living with families	Unemployed	4	4	4	3	4	2	4	5	5	5	5	5	5	5	5	2	0	2	0	2	0	2	0	2	0	1	1	2	0	2	0	1
55	male	36	14.4	10.6	no	no	yes	no	no	5～10	yes	no	no	yes	healthy	Living with families	Enployed	2	2	1	1	1	2	1	5	5	3	2	4	3	3	5	1	1	2	0	1	1	1	1	1	1	1	1	1	0	1	1	1
56	female	66	26.9	10	yes	yes	yes	yes	no	5～10	yes	yes	yes	no	little poor	Living with families	Unemployed	3	3	3	3	2	2	3	5	5	3	5	5	5	5	5	2	0	1	0	2	0	1	0	2	0	1	1	2	0	1	0	1
57	male	65	34.7	62.6	yes	yes	no	yes	no	10～15	yes	yes	no	yes	very healthy	Living with families	Unemployed	2	2	3	2	2	2	2	5	5	2	3	5	5	5	5	2	0	2	0	2	0	1	0	2	0	1	0	2	0	2	0	1
58	male	65	23	33.9	yes	yes	yes	yes	no	1～5	yes	yes	no	yes	healthy	Living with families	Enployed	3	3	4	3	4	4	4	5	5	5	2	5	5	5	4	2	0	2	0	2	0	2	0	2	0	1	0	1	0	2	0	2
59	female	77	21.8	16.7	no	no	no	no	no	1～5	yes	no	no	yes	healthy	Living alone	Enployed	3	3	3	3	3	3	3	5	5	2	1	5	4	5	5	2	0	2	0	1	1	2	0	1	0	1	0	1	1	2	0	2
60	male	67	18.8	11.8	no	yes	no	yes	yes	1～5	yes	yes	no	yes	healthy	Living with families	Unemployed	3	4	4	2	1	1	1	1	1	5	1	4	5	4	4	2	0	2	0	1	0	2	0	1	0	1	0	2	0	2	0	2
61	female	50	28.9	15.9	yes	yes	yes	yes	no	5～10	yes	yes	yes	yes	healthy	Living with families	Enployed	3	3	4	3	2	2	2	1	5	3	1	4	5	5	5	2	0	2	0	2	0	1	1	2	0	1	1	1	1	2	0	1
62	female	52	20.3	34	yes	yes	no	no	no	20 or more	yes	yes	no	yes	healthy	Living with families	Enployed	3	2	2	2	3	3	3	5	5	3	1	2	5	4	5	1	1	2	0	2	0	2	0	2	0	1	1	2	0	2	0	2
63	male	83	20.1	42	yes	yes	yes	yes	yes	less than 1 year	yes	yes	no	no	healthy	Living alone	Unemployed	2	1	5	2	5	4	5	5	5	5	2	5	5	5	5	2	0	2	0	2	0	2	0	1	1	2	0	2	0	2	0	2
64	female	67	20	24.6	yes	no	no	no	no	1～5	yes	yes	no	yes	very healthy	Living with families	Enployed	4	4	4	4	1	3	3	5	5	5	1	2	3	3	5	2	0	2	0	2	0	1	0	1	1	1	0	2	0	2	0	2
65	male	75	24.8	60.1	yes	no	no	yes	yes	5～10	no	no	no	no	healthy	Living with families	Enployed	1	1	5	2	2	2	2	5	5	3	2	5	5	5	5	2	0	1	0	2	0	2	0	2	0	1	0	2	0	2	0	2
66	female	62	19.6	51.1	yes	no	no	yes	no	1～5	no	no	no	no	healthy	Living with families	Retired	3	4	5	5	3	3	4	5	5	3	4	5	5	5	5	2	0	2	0	2	0	2	0	1	1	1	1	2	0	2	0	2
67	male	52	21.5	53.6	yes	yes	no	no	no	1～5	yes	yes	no	no	healthy	Living with families	Enployed	1	1	1	1	1	1	1	5	5	5	1	5	5	5	5	1	1	2	0	2	0	2	0	2	0	1	1	2	0	2	0	2
68	male	62	28.7	19.8	yes	yes	yes	no	no	5～10	yes	yes	yes	yes	healthy	Living with families	Enployed	3	3	3	3	3	3	3	5	5	4	3	4	5	5	5	2	0	2	0	2	0	2	0	2	0	2	0	2	0	2	0	2
69	male	62	25.6	38.9	no	no	no	no	no	less than 1 year	yes	yes	yes	yes	healthy	Living with families	Unemployed	1	1	1	1	5	1	3	5	5	2	1	5	5	5	5	2	0	2	0	2	0	2	0	2	0	2	0	2	0	2	0	2
70	male	74	27.3	36.7	no	no	no	no	no	less than 1 year	no	no	no	no	healthy	Living with families	Unemployed	1	1	1	1	2	1	1	5	5	2	1	5	5	5	5	1	0	1	0	2	0	1	0	2	0	1	1	2	0	1	1	2
71	male	77	26.1	35.3	yes	yes	yes	no	no	1～5	yes	yes	no	no	little poor	Living with families	Enployed	4	2	3	3	3	3	3	5	5	3	3	5	5	5	5	2	0	2	0	2	0	2	0	2	0	1	1	1	1	2	0	2
72	male	45	25.1	56.4	no	no	no	no	no	20 or more	yes	yes	yes	yes	very healthy	Living with families	Enployed	2	2	3	1	2	3	2	5	5	1	1	5	5	4	5	2	0	1	0	1	0	2	0	2	0	1	0	2	0	2	0	2
73	male	78	23.5	24.3	yes	yes	yes	no	yes	5～10	yes	yes	no	no	little poor	Living with families	Enployed	2	2	3	2	1	1	1	1	1	1	1	5	5	5	5	2	0	2	0	2	0	2	0	2	0	2	0	2	0	2	0	2
74	male	70	22.5	27	yes	no	no	no	no	1～5	yes	no	yes	no	healthy	Living with families	Unemployed	4	3	3	3	4	3	3	5	5	5	3	5	5	5	5	2	0	2	0	2	0	2	0	2	0	2	0	2	0	2	0	2
75	male	69	22.6	4.7	yes	no	yes	yes	no	10～15	yes	no	no	yes	poor	Living with families	Retired	3	4	4	5	1	1	1	5	5	5	3	5	5	5	5	2	0	2	0	1	1	2	0	2	0	1	1	2	0	1	1	2
76	female	61	17.6	50.1	yes	yes	yes	no	no	1～5	yes	no	no	yes	healthy	Living alone	Unemployed	4	4	4	4	3	4	3	5	5	5	4	5	5	5	5	2	0	2	0	2	0	2	0	2	0	1	1	2	0	2	0	2
77	male	47	27.5	25.2	no	no	no	no	no	1～5	yes	yes	no	yes	healthy	Living with families	Other	3	3	2	4	1	2	1	5	5	5	5	5	5	5	5	2	0	2	0	2	0	1	0	2	0	1	0	2	0	2	0	1
78	male	70	22.8	10.7	yes	no	yes	yes	no	less than 1 year	no	no	no	no	healthy	Living alone	Retired	4	2	4	4	2	2	2	5	5	5	2	5	5	5	5	2	0	2	0	2	0	2	0	1	0	2	0	2	0	2	0	2
79	female	51	17.5	18.8	no	no	no	no	no	10～15	yes	yes	no	yes	healthy		Enployed	3	3	3	3	2	2	2	5	5	4	3	5	5	4	5	2	0	2	0	2	0	2	0	2	0	1	1	2	0	2	0	2
80	male	45	23.4	37.4	yes	no	no	no	no	less than 1 year	yes	yes	no	no	healthy	Living with families	Enployed	2	2	3	4	1	1	1	1	1	3	1	5	4	5	5	2	0	2	0	2	0	2	0	2	0	1	0	2	0	2	0	2
81	female	68	23.4	20.9	yes	yes	yes	no	yes	5～10	no	no	no	no	very healthy	Living alone	Retired	5	5	5	4	5	5	5	5	5	4	4	5	5	5	5	2	0	2	0	2	0	2	0	2	0	2	0	2	0	2	0	2
82	male	48	22.2	46	yes	no	no	no	no	1～5	yes	no	no	no	healthy	Living with families	Enployed	1	1	4	5	4	3	4	5	5	5	2	5	5	5	5	2	0	2	0	2	0	2	0	2	0	1	0	2	0	2	0	2
83	male	63	22.9	38.8	yes	yes	yes	no	yes	1～5	yes	yes	no	yes	healthy	Living with families	Enployed	4	4	4	3	2	2	3	4	3	4	3	5	5	5	5	2	0	2	0	2	0	2	0	2	0	1	0	2	0	2	0	2
84	male	64	30.4	42.3	yes	yes	no	no	no	1～5	yes	yes	no	no	healthy	Living with families	Unemployed	3	3	4	4	2	3	5	5	5	4	2	5	5	5	5	2	0	2	0	2	0	1	0	2	0	2	0	2	0	2	0	2
85	male	66	29.4	43.7	yes	yes	yes	no	no	less than 1 year	yes	yes	no	no	healthy	Living with families	Unemployed	4	1	3	2	2	4	2	5	4	5	5	5	5	5	5	2	0	2	0	2	0	2	0	2	0	2	0	2	0	2	0	2
86	male	70	25	5.8	yes	yes	no	no	no	20 or more	yes	yes	no	no	little poor	Living with families	Enployed	5	5	5	5	2	5	2	5	5	1	1	5	5	5	5	1	1	2	0	2	0	2	0	2	0	2	0	2	0	2	0	2
87	male	79	19.6	15.6	yes	yes	yes	no	no	1～5	yes	yes	no	no	little poor	Living with families	Retired	3	2	2	3	1	2	2	5	5	3	4	5	4	5	4	2	0	1	0	1	0	1	1	1	1	1	1	1	1	2	0	1
88	male	65	19.8	29.3	yes	yes	no	no	no	5～10	yes	yes	yes	yes	healthy	Living with families	Enployed	2	2	3	2	4	2	3	1	1	4	1	5	5	5	5	2	0	1	0	2	0	1	0	2	0	1	1	1	0	1	0	2
89	male	74	21.5	33.3	yes	no	no	no	no	1～5	yes	yes	no	no	healthy	Living with families	Enployed	1	1	2	2	5	4	4	1	1	5	4	2	2	2	2	1	0	2	0	2	0	1	0	1	0	1	0	2	0	2	0	1
90	female	52	17.9	42	no	no	no	no	no	1～5	yes	yes	yes	yes	healthy	Living with families	Enployed	3	2	2	1	1	1	1	5	5	2	1	5	5	5	5	2	0	2	0	1	1	2	0	1	1	1	1	1	1	2	0	2
91	male	62	17.8	30.3	yes	no	no	no	yes	5～10	yes	yes	no	yes	healthy	Living with families	Enployed	3	2	2	1	4	3	3	5	5	5	3	5	5	5	5	2	0	2	0	2	0	2	0	1	0	2	0	2	0	2	0	2
92	male	71	29.4	32.4	yes	yes	yes	no	yes	15～20	yes	yes	no	no	healthy	Living with families	Enployed	2	2	3	1	3	2	4	5	5	3	1	4	3	4	5	1	0	1	0	1	0	2	0	2	0	1	1	1	0	2	0	2
93	female	47	35.7	67	yes	yes	no	no	no	15～20	yes	yes	no	yes	very healthy	Living with families	Enployed	3	2	3	1	1	1	1	5	2	3	3	4	5	5	5	1	0	1	0	1	0	1	0	2	0	1	0	2	0	2	0	2
94	male	73	24.3	47.2	yes	yes	yes	no	no	1～5	yes	yes	yes	no	healthy	Living with families	Unemployed	5	5	5	2	1	1	1	5	5	5	1	5	5	5	5	2	0	2	0	2	0	2	0	2	0	2	0	2	0	2	0	2
95	male	82	23.2	12.6	yes	no	yes	no	no	1～5	yes	yes	no	yes	little poor	Living with families	Enployed	5	2	2	5	1	1	1	5	5	3	1	5	5	4	5	1	0	1	0	2	0	2	0	1	1	1	1	1	0	1	0	2
96	female	77	19.2	36.4	yes	yes	no	no	no	1～5	yes	no	no	yes	healthy	Living with families		5	5	5	5	3	5	5	5	1	5	5	5	5	5	5	2	0	2	0	2	0	2	0	2	0	2	0	2	0	2	0	2
97	female	72	23	62.1	yes	yes	no	no	no	1～5	yes	yes	no	yes	healthy	Living with families	Other	4	3	5	2	5	3	5	5	5	5	1	5	5	5	5	2	0	2	0	2	0	1	1	2	0	1	1	2	0	1	1	2
98	male	72	23.8	45.7	yes	yes	no	no	yes	20 or more	yes	yes	no	yes	little poor	Living with families	Other	1	1	5	4	3	4	4	1	2	4	4	5	4	5	5	2	0	2	0	2	0	1	0	2	0	1	0	1	0	2	0	2
99	male	48	21.2	40.7	yes	no	yes	no	no	5～10	yes	yes	no	no	very healthy	Living with families	Enployed	4	4	4	4	2	3	4	5	5	4	3	5	5	4	4	2	0	2	0	2	0	2	0	2	0	2	0	2	0	2	0	2
100	male	40	35.3	44.5	yes	no	yes	no	no	less than 1 year	no	no	no	no	healthy	Living alone	Enployed	2	1	2	3	1	1	1	1	1	2	1	5	5	4	5	2	0	2	0	1	0	2	0	2	0	1	0	2	0	2	0	2
101	male	65	23.6	6.9	yes	yes	yes	yes	yes	20 or more	yes	yes	no	no	poor	Living alone	Unemployed	3	5	3	3	5	5	4	5	5	3	2	4	5	5	5	2	0	2	0	2	0	2	0	2	0	2	0	1	1	2	0	2
102	male	85	21.5	10.9	yes	yes	no	no	no	20 or more	yes	yes	no	yes	healthy	Living with families	Unemployed	5	5	5	5	5	5	4	5	5	5	3	5	5	5	5	2	0	2	0	2	0	2	0	1	1	2	0	2	0	2	0	2
103	female	70	20.4	28.4	yes	no	yes	no	yes	5～10	yes	yes	no	yes	little poor	Living alone	Retired	3	2	2	4	5	4	4	1	1	4	4	3	5	2	5	2	0	2	0	2	0	1	1	2	0	1	1	1	1	2	0	1
104	male	58	29.2	57.3	yes	yes	no	no	yes	15～20	yes	no	no	yes	healthy	Living with families	Enployed	3	4	4	3	3	3	3	5	5	5	3	4	5	4	5	2	0	2	0	2	0	2	0	1	0	1	1	1	0	1	0	2
105	male	81	16.4	31	yes	no	yes	no	no	1～5	yes	yes	no	yes	little poor	Living with families	Enployed	3	3	3	2	1	1	1	5	5	4	2	5	5	5	5	2	0	2	0	2	0	1	0	1	0	1	0	1	0	2	0	2
106	female	37	21.1	56.6	no	no	no	no	no	less than 1 year	no	no	no	no	little poor	Living alone	Enployed	4	3	3	4	2	3	3	5	5	2	2	3	5	5	4	2	0	2	0	1	1	2	0	1	1	1	0	2	0	2	0	2
107	male	53	26.5	52.8	yes	no	yes	no	no	less than 1 year	yes	yes	no	yes	little poor	Living alone	Enployed	4	3	5	3	1	2	2	5	1	4	2	3	4	3	5	2	0	2	0	2	0	2	0	2	0	1	0	1	0	2	0	2
108	male	68	25.6	40.3	yes	yes	yes	no	yes	5～10	yes	yes	no	no	very healthy	Living alone	Enployed	1	4	5	3	1	1	1	1	1	3	1	5	5	5	5	2	0	2	0	2	0	2	0	2	0	2	0	2	0	2	0	2
109	female	77	23.1	19	no	no	yes	no	no	20 or more	yes	yes	no	yes	little poor	Living alone	Enployed	4	4	4	4	4	3	4	5	5	3	3	4	5	5	5	1	1	2	0	1	1	1	1	2	0	1	1	1	0	2	0	2
110	female	73	19.9	49.8	no	yes	no	no	no	20 or more	yes	yes	no	no	healthy	Living with families	Other	5	1	5	1	4	5	4	5	5	3	1	5	5	4	5	1	1	1	1	2	0	2	0	2	0	1	1	2	0	2	0	2
111	male	70	24.7	19.3	yes	yes	yes	yes	yes	less than 1 year	yes	yes	no	no	healthy	Living with families	Unemployed	2	2	5	3	3	5	1	5	5	3	3	4	5	5	5	2	0	2	0	2	0	1	0	1	0	1	0	2	0	2	0	2
112	male	66	29.2	14.2	yes	no	yes	no	no	20 or more	yes	no	no	yes	little poor	Living alone	Unemployed	2	3	4	4	2	4	2	5	5	5	5	5	5	5	5	1	1	1	1	1	1	1	1	2	0	1	1	1	1	1	0	1
113	female	47	27.1		yes	no	no	no	no	less than 1 year	no	no	no	no	healthy	Living with families	Enployed	2	3	2	2	1	1	2	5	5	4	4	5	5	5	5	2	0	2	0	2	0	1	1	2	0	1	1	2	0	2	0	2
114	male	67	24.2	19.3	yes	yes	no	yes	no	1～5	yes	yes	no	yes	little poor	Living with families	Unemployed	4	3	3	3	2	1	1	5	5	4	3	5	5	4	5	1	0	1	0	1	0	1	1	2	0	1	1	1	0	2	0	1
115	male	50	21.2	48.2	yes	no	yes	yes	no	5～10	yes	yes	no	yes	healthy	Living with families	Enployed	3	3	4	2	2	2	2	5	5	4	1	5	5	4	5	2	0	2	0	2	0	1	0	1	0	1	0	1	0	1	0	2
116	male	84	21.9	33.9	yes	yes	no	no	yes	1～5	yes	yes	yes	yes	little poor	Living with families	Unemployed	3	3	3	2	3	3	4	5	5	5	2	2	5	4	5	2	0	2	0	2	0	2	0	1	1	1	0	1	0	2	0	2
117	male	77	22.7	10.1	yes	yes	yes	yes	no	1～5	yes	yes	no	yes	little poor	Living with families	Unemployed	5	4	5	3	4	3	3	5	5	5	5	1	1	1	1	1	0	2	0	2	0	1	1	1	1	1	1	2	0	2	0	2
118	female	87	17.6	51.7	no	no	no	no	no	1～5	yes	yes	no	no	healthy	Living with families		5	1	5	4	1	1	1	5	5	1	1	5	5	5	5	1	1	1	0	2	0	1	0	1	1	1	0	2	0	2	0	2
119	male	87	19.1	20.4	yes	no	yes	no	no	10～15	yes	yes	no	no	little poor	Living with families	Unemployed	3	3	3	3	2	3	2	1	1	3	1	5	5	5	5	2	0	2	0	2	0	1	0	2	0	1	0	2	0	2	0	2
120	female	75	21.8	48.4	yes	no	no	no	no	1～5	yes	yes	no	no	healthy	Living alone	Enployed	1	1	1	1	5	1	5	5	5	5	1	1	5	1	5	2	0	2	0	2	0	1	1	2	0	1	1	2	0	2	0	2
121	male	59	24.4	6	no	no	yes	no	no	1～5	yes	yes	no	no	little poor	Living with families	Enployed	4	4	4	4	2	3	3	5	5	5	3	4	5	5	5	2	0	1	0	2	0	2	0	2	0	1	1	2	0	2	0	2
122	female	75	28.5	8	yes	yes	yes	no	no	20 or more	yes	yes	yes	yes	little poor	Living with families	Unemployed	4	4	5	4	4	2	3	5	5	5	5	5	5	5	5	2	0	1	0	2	0	1	1	2	0	1	1	2	0	2	0	1
123	male	66	21.1	26.4	yes	no	no	yes	no	less than 1 year	yes	yes	no	no	healthy	Living with families	Enployed	5	5	5	4	4	4	4	1	5	5	4	5	4	5	5	2	0	2	0	2	0	2	0	2	0	2	0	2	0	2	0	2
124	male	59	32.7	24.2	yes	yes	yes	no	no	5～10	yes	yes	no	yes	healthy	Living with families	Enployed	3	3	3	2	1	1	2	1	5	2	2	4	5	4	5	2	0	2	0	2	0	2	0	2	0	1	0	2	0	2	0	2
125	male	69	25.7	50.3	yes	no	no	no	no	10～15	yes	yes	no	yes	healthy	Living with families	Enployed	3	3	3	4	5	5	5	5	5	4	3	5	5	5	5	2	0	2	0	2	0	2	0	2	0	2	0	2	0	2	0	2
126	male	50	18	37	yes	no	no	no	yes	1～5	yes	yes	no	yes	healthy	Living with families	Enployed	5	5	5	5	1	2	2	1	5	5	5	5	5	5	5	2	0	1	0	2	0	1	0	1	0	1	0	2	0	2	0	2
127	male	58	23.7	34.5	yes	no	yes	yes	no	5～10	yes	yes	yes	yes	healthy	Living with families	Enployed	3	2	3	3	2	2	3	5	5	2	2	4	5	5	5	2	0	2	0	2	0	1	0	2	0	1	0	1	0	2	0	2
128	female	58	34	33.4	yes	yes	no	yes	no	1～5	yes	yes	no	yes	healthy	Living with families	Other	2	3	3	2	4	4	4	5	5	2	1	5	5	5	5	2	0	2	0	2	0	1	0	1	0	1	0	1	0	2	0	2
129	male	54	19.9	47.5	yes	no	yes	yes	no	1～5	yes	yes	no	yes	very healthy	Living with families	Enployed	2	5	5	5	3	3	3	5	5	5	2	5	5	4	5	1	0	1	0	1	0	1	1	1	0	1	1	2	0	1	0	2
130	female	58	26.3	18.4	yes	yes	yes	yes	no	20 or more	yes	yes	yes	yes	poor	Living with families	Other	4	4	4	4	3	2	2	5	5	3	3	4	5	5	4	2	0	2	0	2	0	2	0	2	0	1	1	1	1	2	0	2
131	female	66	23.2	49.5	no	no	no	no	no	1～5	yes	yes	no	no	little poor	Living with families	Other	2	3	3	3	2	2	2	5	5	4	3	4	4	4	4	2	0	2	0	2	0	2	0	2	0	1	0	1	0	2	0	2
132	male	67	22.5	36.4	yes	yes	no	yes	yes	1～5	yes	yes	no	no	very healthy	Living with families	Enployed	1	1	1	1	4	1	4	5	5	4	1	5	5	4	5	2	0	2	0	2	0	2	0	1	0	1	0	2	0	2	0	2
133	male	73	25.3	35.8	no	yes	yes	no	no	20 or more	yes	yes	no	no	healthy	Living with families	Enployed	4	4	4	4	5	4	4	5	5	3	4	4	4	4	5	2	0	2	0	2	0	2	0	2	0	1	1	2	0	2	0	2
134	male	69	20.2	19.3	yes	yes	yes	no	no	1～5	yes	yes	no	no	healthy	Living with families	Other	1	1	4	1	3	2	3	5	5	5	5	5	5	5	5	2	0	2	0	2	0	2	0	2	0	2	0	2	0	2	0	2
135	female	77	16.9	46.8	yes	no	yes	no	yes	20 or more	yes	yes	no	yes	healthy	Living with families	Other	4	4	5	5	3	4	5	5	5	5	3	5	5	4	5	2	0	2	0	2	0	2	0	1	0	1	0	2	0	2	0	2
136	male	79	23.1	25.8	no	yes	yes	yes	yes	20 or more	yes	yes	no	no	little poor	Living with families	Other	4	1	5	1	5	5	5	5	5	1	1	5	5	5	5	2	0	1	0	2	0	1	0	2	0	1	0	2	0	2	0	1
137	female	78	22.17	9.7	yes	yes	yes	no	no	20 or more	yes	yes	no	yes	poor	Living alone	Other	5	5	5	5	4	4	4	5	5	5	3	4	5	5	5	1	0	1	0	2	0	2	0	2	0	2	0	2	0	2	0	2
138	male	83	20.4	13.9	yes	yes	no	no	no	less than 1 year	no	no	no	no	little poor	Living with families	Retired	5	5	5	4	4	5	4	1	4	5	3	4	5	5	5	2	0	2	0	2	0	1	1	1	1	1	1	2	0	2	0	2
139	male	57	23.9	28.5	yes	no	yes	no	yes	20 or more	yes	yes	yes	yes	little poor	Living with families	Enployed	4	4	5	4	5	5	5	2	1	5	1	3	5	4	5	1	1	2	0	2	0	1	1	2	0	1	1	1	1	2	0	2
140	male	79	27.2	20.4	yes	no	yes	yes	yes	5～10	yes	yes	no	no	healthy	Living with families	Unemployed	3	2	4	3	5	5	5	5	5	5	4	5	5	5	5	2	0	2	0	2	0	2	0	2	0	2	0	2	0	2	0	2
141	male	26	19.6	57.6	no	no	yes	no	no	5～10	yes	yes	no	yes	healthy	Living with families	Retired	5	5	5	5	1	5	1	5	5	3	1	5	5	5	5	2	0	2	0	1	0	2	0	2	0	1	1	2	0	2	0	2
142	male	56	26.2	44	yes	no	yes	yes	no	1～5	yes	yes	no	yes	little poor	Living alone	Enployed	3	3	3	4	2	3	2	5	5	1	1	4	5	4	5	2	0	2	0	2	0	2	0	1	0	1	0	2	0	2	0	2
143	male	63	25.3	42.9	yes	yes	yes	no	no	5～10	yes	yes	yes	yes	little poor	Living alone	Unemployed	4	4	4	4	3	2	3	5	5	5	2	5	5	5	5	2	0	1	0	1	0	1	0	1	0	1	1	2	0	2	0	2
144	male	76	22.5	31.1	yes	yes	yes	no	no	1～5	no	no	no	no	healthy	Living with families	Enployed	3	3	3	4	3	3	3	5	5	3	3	5	4	5	4	2	0	2	0	2	0	1	0	2	0	2	0	2	0	2	0	2
145	male	55	23.7	28.6	no	no	no	no	no	1～5	yes	yes	no	yes	poor	Living with families	Retired	4	4	3	4	2	3	2	5	5	4	2	5	5	5	5	2	0	2	0	2	0	1	0	2	0	1	1	1	1	2	0	1
146	male	59	26.6	18.1	yes	no	no	yes	yes	20 or more	yes	yes	no	yes	healthy	Living with families	Retired	1	3	4	1	1	2	2	5	5	5	5	5	5	5	5	1	1	2	0	2	0	2	0	2	0	1	1	2	0	2	0	2
147	male	49	38.1	45	yes	yes	no	no	yes	less than 1 year	no	no	no	no	healthy	Living with families	Retired	4	4	4	5	3	3	3	5	5	5	4	5	5	5	5	#NULL!	0	1	1	#NULL!	0	1	1	#NULL!	0	1	1	1	1	#NULL!	0	1
148	female	81	24.3	59.1	yes	yes	no	no	no	20 or more	yes	yes	yes	yes	very healthy	Living alone	Enployed	4	4	3	3	1	1	1	5	5	4	5	3	3	4	3	1	1	1	1	2	0	2	0	2	0	1	1	1	1	1	1	2
149	female	43	23.5	41	yes	no	no	no	no	5～10	yes	yes	no	no	very healthy	Living with families	Enployed	4	3	3	4	2	2	2	5	5	4	4	5	4	4	5	1	1	2	0	2	0	1	1	2	0	1	1	2	0	2	0	2
150	male	62	22.8	13.6	yes	no	yes	no	no	1～5	yes	yes	yes	yes	very healthy	Living with families	Enployed	5	5	5	5	5	5	5	5	5	5	3	5	5	5	5	1	0	1	0	2	0	1	0	1	1	1	1	1	1	2	0	2
151	female	46	18.7	57.8	yes	yes	no	no	no	10～15	yes	yes	yes	yes	very healthy	Living with families	Enployed	4	4	4	3	3	2	4	5	5	5	5	5	5	4	3	2	0	1	0	1	1	2	0	2	0	2	0	2	0	2	0	2
152	female	48	22.2	52.3	no	no	no	no	no	15～20	yes	yes	no	no	healthy	Living with families	Enployed	2	1	1	2	1	1	1	5	5	1	1	4	4	2	5	2	0	2	0	2	0	2	0	2	0	2	0	2	0	2	0	2
153	male	65	21.1	24.6	yes	yes	no	no	no	5～10	yes	yes	no	no	healthy	Living with families	Unemployed	1	1	5	2	3	4	3	5	5	3	3	5	5	5	5	2	0	2	0	2	0	2	0	2	0	2	0	2	0	2	0	2
154	male	76	24	52.5	yes	no	yes	no	no	10～15	yes	yes	no	yes	very healthy	Living with families	Unemployed	4	5	5	5	5	5	5	5	5	5	2	5	5	3	5	2	0	2	0	2	0	2	0	2	0	2	0	1	1	2	0	2
155	female	36	19.3	45.3	yes	no	no	no	no	1～5	yes	yes	no	no	little poor	Living with families	Enployed	4	4	4	4	2	4	2	5	5	5	5	5	5	5	5	2	0	1	0	1	0	2	0	1	0	1	0	2	0	2	0	2
156	female	71	21.4	45.1	yes	yes	no	no	no	15～20	yes	yes	no	yes	very healthy	Living with families	Other	5	4	4	1	1	1	2	5	5	5	2	5	5	5	5	1	0	1	0	1	0	2	0	1	0	1	0	1	0	2	0	2
157	male	73	26.5	36.6	yes	yes	yes	no	no	20 or more	yes	yes	no	yes	very healthy	Living with families	Unemployed	5	3	3	3	5	4	5	5	5	3	2	4	5	5	5	1	1	2	0	2	0	2	0	2	0	2	0	2	0	2	0	2
158	female	66	24.6	39.6	yes	yes	no	no	no	1～5	yes	yes	no	no	healthy	Living with families	Other	1	1	2	1	4	2	2	5	5	3	3	5	5	5	5	2	0	1	0	2	0	2	0	2	0	2	0	2	0	2	0	2
159	male	51	40.1	56.6	yes	yes	yes	no	no	10～15	yes	yes	no	no	healthy	Living with families	Enployed	2	1	2	1	1	1	1	1	1	2	1	5	5	5	5	2	0	2	0	2	0	2	0	2	0	2	0	2	0	2	0	2
160	female	60	22.9	31.1	yes	no	yes	yes	no	1～5	yes	yes	no	yes	healthy	Living with families	Other	3	4	4	4	1	1	2	5	5	5	1	5	5	5	5	2	0	1	1	2	0	2	0	2	0	1	1	1	1	2	0	2
161	male	49	22.4	57.8	yes	no	yes	no	no	1～5	yes	yes	yes	no	healthy	Living with families	Enployed	1	1	2	1	4	2	2	5	5	4	1	5	5	4	5	2	0	2	0	2	0	2	0	2	0	2	0	2	0	2	0	2
162	female	74	20.9	36.1	yes	no	no	no	no	10～15	yes	no	no	yes	little poor	Living alone	Other	3	4	5	2	2	4	3	5	5	5	4	5	5	5	5	1	0	1	0	1	0	1	0	1	0	1	1	1	1	2	0	1
163	male	64	19.5	51.9	no	no	no	no	no	5～10	yes	yes	no	yes	healthy	Living with families	Enployed	3	2	3	2	1	1	1	5	5	5	1	5	5	5	5	2	0	2	0	2	0	2	0	2	0	2	0	2	0	2	0	2
164	female	51	33.5	8.1	yes	yes	yes	yes	no	1～5	yes	yes	yes	yes	little poor	Living with families	Enployed	2	1	2	1	1	1	1	5	5	5	2	5	5	4	5	2	0	2	0	1	0	1	0	1	1	2	0	1	1	1	0	2
165	male	55	25.8	32.4	yes	no	no	yes	no	20 or more	yes	yes	no	yes	healthy	Living alone	Enployed	4	4	4	2	4	4	4	5	5	5	1	3	5	4	4	1	1	2	0	2	0	2	0	2	0	1	0	2	0	2	0	2
166	female	72	28.8	12.2	yes	yes	no	yes	no	20 or more	yes	yes	no	yes	little poor	Living alone	Other	1	2	2	1	5	5	5	5	5	5	4	5	4	5	4	1	1	2	0	2	0	2	0	2	0	1	1	2	0	2	0	1
167	male	72	22.91	7.9	yes	yes	yes	no	no	1～5	yes	no	no	no	healthy	Living with families	Unemployed	2	2	2	2	1	1	1	5	5	5	1	5	5	5	5	1	1	2	0	2	0	2	0	1	0	2	0	2	0	2	0	2
168	female	64	18.6	22.3	yes	yes	no	yes	no	10～15	yes	yes	no	yes	healthy	Living alone	Other	1	1	1	1	1	2	2	5	5	5	2	5	5	5	5	2	0	1	0	1	0	2	0	2	0	1	1	1	0	2	0	2
169	male	54	25.7	46	yes	yes	no	yes	yes	1～5	yes	no	no	yes	healthy	Living with families	Enployed	5	4	5	5	1	1	1	5	5	4	4	5	5	5	5	2	0	2	0	2	0	2	0	2	0	2	0	2	0	2	0	2
170	male	69	21.5	7.9	yes	yes	yes	yes	yes	10～15	yes	yes	yes	yes	healthy	Living with families	Enployed	3	3	3	5	4	5	5	5	5	5	5	5	5	5	5	2	0	2	0	1	1	1	1	2	0	1	1	2	0	1	0	2
171	male	70	19.6	45.3	yes	yes	no	yes	no	10～15	yes	yes	no	yes	healthy	Living with families	Unemployed	3	3	4	2	2	1	2	5	5	5	3	5	4	4	4	2	0	2	0	2	0	2	0	1	1	1	0	2	0	2	0	2
172	male	79	22.2	48	yes	yes	no	no	no	20 or more	yes	yes	no	no	very healthy	Living with families	Enployed	4	3	3	3	4	3	4	5	5	5	3	5	5	5	5	2	0	2	0	2	0	2	0	2	0	2	0	2	0	1	0	2
173	male	68	28.4	47.8	yes	no	no	no	no	less than 1 year	yes	yes	no	yes	little poor	Living with families	Enployed	4	3	3	3	2	3	2	5	5	5	5	5	5	5	5	2	0	2	0	2	0	1	1	2	0	1	1	1	1	2	0	2
174	male	40	22.2	44.8	yes	yes	yes	no	no	5～10	yes	yes	no	yes	healthy	Living with families	Enployed	2	1	3	1	1	2	2	5	5	5	3	5	5	3	5	2	0	1	0	1	0	1	0	2	0	1	1	2	0	2	0	2
175	female	63	27.4	35.4	no	yes	no	yes	no	5～10	yes	no	no	yes	healthy	Living alone	Enployed	4	2	3	3	2	2	2	5	5	3	1	5	4	4	4	2	0	2	0	2	0	1	0	2	0	1	1	1	0	1	0	1
176	female	68	18.6	36.9	yes	no	no	no	yes	20 or more	yes	yes	no	yes	poor	Living with families	Other	3	4	4	3	3	4	4	5	5	4	5	5	5	5	5	2	0	1	0	1	0	1	0	1	0	1	1	2	0	2	0	2
177	female	83	28.2	22.7	yes	yes	no	yes	no	1～5	yes	yes	no	yes	little poor	Living with families	Other	4	4	4	4	4	3	2	1	5	5	3	5	5	5	5	2	0	1	1	2	0	2	0	2	0	1	1	2	0	2	0	2
178	female	64	29.1	41.6	yes	yes	yes	yes	no	1～5	yes	yes	yes	yes	healthy	Living with families	Enployed	3	3	3	3	3	3	4	5	5	3	3	5	5	5	5	1	0	1	0	1	0	1	1	2	0	1	1	2	0	1	0	2
179	female	64	32.3	17.6	yes	yes	yes	no	no	15～20	yes	yes	yes	yes	healthy	Living with families	Unemployed	2	2	3	3	1	1	2	5	5	4	5	3	5	5	5	2	0	2	0	2	0	1	0	2	0	1	1	2	0	2	0	2
180	male	77	25.7	11.6	yes	yes	yes	no	no	15～20	yes	yes	no	yes	healthy	Living with families	Enployed	5	5	5	5	2	4	5	5	5	5	2	5	5	5	5	2	0	2	0	2	0	2	0	1	0	2	0	2	0	2	0	2
181	female	64	19.4	12.8	yes	yes	yes	no	no	5～10	yes	yes	no	yes	poor	Living with families	Enployed	3	2	2	3	1	1	1	5	5	5	5	5	5	5	5	2	0	2	0	2	0	2	0	2	0	1	1	2	0	2	0	2
182	male	61	18.5	64.5	yes	yes	no	no	no	1～5	yes	yes	yes	yes	little poor	Living alone	Enployed	3	4	4	4	2	2	2	2	3	4	2	5	5	4	5	2	0	2	0	2	0	2	0	1	1	1	1	2	0	2	0	1
183	male	34	19.2	45.9	yes	yes	no	no	no	5～10	yes	yes	yes	yes	healthy	Living with families	Enployed	4	2	4	1	4	2	2	5	5	1	1	5	5	5	5	1	0	1	0	2	0	2	0	1	0	1	0	2	0	2	0	2
184	male	51	23.4	44.8	yes	yes	yes	no	no	less than 1 year	yes	yes	no	yes	healthy	Living with families	Retired	3	3	3	2	4	4	4	5	5	5	2	5	5	5	5	2	0	2	0	2	0	2	0	2	0	2	0	2	0	2	0	2
185	female	63	22.1	40.5	yes	yes	no	no	no	10～15	yes	yes	no	no	healthy	Living with families	Unemployed	4	4	5	5	5	4	5	5	5	3	3	5	5	4	5	1	0	1	0	1	0	1	0	2	0	1	1	2	0	1	0	2
186	male	69	23.4	34	yes	yes	no	yes	no	5～10	yes	yes	no	no	very healthy	Living with families	Enployed	3	3	3	3	4	3	4	5	5	5	2	5	5	5	5	2	0	2	0	2	0	2	0	2	0	2	0	2	0	2	0	2
187	male	70	20.9	63.5	yes	no	no	no	no	less than 1 year	no	no	no	no	healthy	Living with families	Retired	1	1	1	1	1	1	1	5	5	1	1	5	5	5	5	2	0	1	0	2	0	2	0	2	0	2	0	1	0	2	0	2
188	female	76	22.7	36.1	yes	no	no	no	no	5～10	yes	no	no	yes	healthy	Living with families	Retired	5	5	5	4	5	4	5	5	5	5	5	5	5	5	5	#NULL!	0	#NULL!	0	#NULL!	0	#NULL!	0	#NULL!	0	#NULL!	0	#NULL!	0	#NULL!	0	#NULL!
189	male	75	19.7	50.1	no	no	no	no	yes	1～5	yes	yes	no	no	extremely healthy	Living with families	Enployed	3	2	1	3	1	1	3	5	5	3	4	5	5	5	5	2	0	2	0	2	0	1	0	2	0	2	0	2	0	2	0	2
190	male	80	23.71	45.6	yes	yes	yes	no	yes	15～20	yes	yes	no	yes	healthy	Living with families	Unemployed	4	4	4	4	4	4	4	5	5	4	4	5	5	5	5	2	0	2	0	2	0	2	0	2	0	2	0	2	0	2	0	2
191	male	77	23.7	55.8	yes	yes	no	yes	no	5～10	yes	yes	no	yes	little poor	Living alone	Retired	3	2	4	4	3	3	3	5	5	5	2	5	4	5	5	2	0	2	0	2	0	1	0	2	0	1	0	1	0	2	0	2
192	male	68	23.7	30.6	yes	yes	no	no	no	10～15	yes	yes	yes	no	healthy	Living with families	Unemployed	4	5	4	5	5	4	4	5	5	3	3	5	5	5	5	2	0	2	0	2	0	2	0	1	1	2	0	2	0	2	0	2
193	male	71	26.23	35.1	yes	yes	yes	no	no	1～5	yes	yes	no	no	healthy	Living with families	Enployed	1	1	2	1	5	5	5	3	3	4	3	5	4	4	4	2	0	2	0	2	0	1	0	2	0	1	1	2	0	2	0	1
194	female	50	19.4	57.6	no	no	no	no	yes	1～5	yes	yes	yes	no	very healthy	Living alone	Enployed	4	4	5	4	2	3	3	5	5	3	3	5	5	5	5	1	0	1	1	1	1	1	1	2	0	1	1	1	1	2	0	2
195	male	54	27.99	22.5	yes	yes	yes	no	no	less than 1 year	yes	yes	no	yes	healthy	Living alone	Enployed	3	3	3	3	3	4	5	5	5	5	5	4	3	3	5	2	0	2	0	2	0	2	0	2	0	1	1	2	0	2	0	2
196	female	78	21.1	21.7	yes	yes	yes	yes	no	20 or more	yes	yes	no	yes	healthy	Living with families	Other	5	4	4	4	3	3	5	5	5	5	5	4	5	5	5	2	0	2	0	2	0	2	0	1	0	2	0	2	0	2	0	2
197	female	74	25.6	10.5	yes	yes	yes	yes	no	20 or more	yes	no	yes	no	little poor	Living with families	Other	4	5	4	5	3	3	5	5	5	5	2	5	5	5	5	2	0	2	0	2	0	1	0	2	0	1	1	2	0	2	0	2
198	male	72	20.1	53.3	no	no	no	no	no	1～5	yes	no	no	yes	little poor	Living with families	Enployed	2	1	1	1	1	3	3	5	5	3	2	5	5	5	5	2	0	1	0	2	0	1	0	2	0	1	1	1	0	2	0	2
199	male	57	20.1	33	no	no	no	no	no	5～10	yes	yes	no	yes	very healthy	Living with families		4	4	5	3	1	1	1	1	2	4	4	4	5	2	5	2	0	2	0	2	0	2	0	2	0	2	0	2	0	2	0	2
200	female	38	20.8	47.8	no	no	no	no	no	5～10	yes	yes	no	yes	healthy	Living with families	Enployed	3	3	3	1	1	1	2	1	5	4	5	4	5	5	5	2	0	2	0	2	0	2	0	2	0	2	0	2	0	2	0	2
201	female	50	29.96	17.9	yes	no	yes	yes	no	5～10	yes	yes	yes	yes	little poor	Living with families	Other	4	4	4	3	2	2	2	5	5	3	4	4	5	5	5	1	1	2	0	2	0	2	0	1	1	1	1	1	1	2	0	2
202	female	64	24.31	31.6	yes	yes	no	no	no	15～20	yes	yes	no	yes	healthy	Living with families	Other	3	4	4	3	1	1	1	5	5	5	3	5	5	5	5	2	0	2	0	2	0	2	0	2	0	2	0	1	0	2	0	2
203	male	54	27.25	61.1	yes	yes	yes	no	no	20 or more	yes	yes	no	no	healthy	Living with families	Enployed	2	2	2	2	3	3	3	5	5	4	3	4	5	4	5	2	0	2	0	2	0	2	0	2	0	2	0	2	0	2	0	2
204	male	60	28.7	12.8	yes	yes	yes	no	no	20 or more	yes	yes	yes	yes	healthy	Living with families	Unemployed	4	3	3	3	3	4	4	1	1	3	3	5	5	5	5	2	0	2	0	2	0	1	1	2	0	1	1	2	0	2	0	2
205	male	73	23.8	26.5	yes	yes	yes	yes	yes	10～15	yes	yes	no	yes	healthy	Living with families	Enployed	4	4	4	4	4	4	4	5	5	5	3	5	5	5	5	2	0	2	0	2	0	2	0	2	0	2	0	2	0	2	0	2
206	male	57	22.6	25.5	yes	yes	yes	no	no	15～20	yes	yes	no	no	healthy	Living with families	Enployed	1	1	3	3	1	1	1	5	5	3	1	5	5	5	5	2	0	1	0	2	0	2	0	2	0	2	0	2	0	2	0	2
207	female	72	22.4	34.2	yes	yes	no	yes	no	20 or more	yes	yes	no	yes	extremely healthy		Other	5	5	3	3	1	5	1	5	5	5	5	4	5	5	5	2	0	2	0	2	0	2	0	2	0	2	0	2	0	2	0	2
208	female	81	22.83	23.8	yes	no	yes	no	no	1～5	yes	yes	no	yes	little poor	Living alone	Unemployed	4	4	4	4	1	3	3	5	5	5	5	5	5	5	5	2	0	2	0	2	0	2	0	2	0	2	0	2	0	2	0	2
209	male	77	22.04	37.1	yes	yes	no	no	yes	20 or more	yes	yes	yes	yes	healthy	Living with families	Retired	4	4	5	4	5	5	5	5	5	4	5	5	5	5	5	2	0	2	0	2	0	2	0	2	0	2	0	2	0	2	0	2
210	female	71	18.9	54.4	no	no	no	no	no	5～10	yes	yes	no	yes	healthy	Living alone	Unemployed	1	1	3	1	1	1	2	5	5	2	2	5	5	5	5	1	0	2	0	2	0	2	0	2	0	1	0	2	0	2	0	2
211	male	42	21.6	17.2	yes	yes	no	no	no	10～15	yes	yes	no	no	little poor	Living with families	Enployed	1	1	2	1	2	2	2	1	1	4	3	3	5	4	5	1	1	2	0	1	1	2	0	2	0	1	1	2	0	2	0	2
212	female	46	19.92	21.6	yes	no	no	no	no	15～20	yes	yes	no	yes	very healthy	Living with families	Enployed	2	2	3	2	1	2	3	5	4	3	1	5	5	4	5	2	0	2	0	2	0	1	1	2	0	2	0	2	0	2	0	2
[truncated: 49 more columns]
